# Supplementary material for: Chemerin as an Inducer of β Cell Proliferation Mediates Mitochondrial Homeostasis and Promotes β Cell Mass Expansion
Source: Int J Mol Sci. 2023 May 23;24(11):9136. doi: 10.3390/ijms24119136 (PMC10252465; doi:10.3390/ijms24119136)
Supplement: Supplementary file 1 [file ijms-24-09136-s001.zip]

Archive with 2 entries (2 files):
- Supplementary Figures .pdf
- Supplementary table S1.pdf
